# Supplementary material for: Specific Subtypes of Carcinoma-Associated Fibroblasts Are Correlated with Worse Survival in Resectable Pancreatic Ductal Adenocarcinoma
Source: Cancers (Basel). 2023 Mar 30;15(7):2049. doi: 10.3390/cancers15072049 (PMC10093167; doi:10.3390/cancers15072049)
Supplement: Supplementary file 1 [file cancers-15-02049-s001.zip]

Archive with 1 entries (1 files):
- cancers-2271442-supplementary.pdf
